# Supplementary material for: Therapeutic Effect of Rapamycin on TDP-43-Related Pathogenesis in Ischemic Stroke
Source: Int J Mol Sci. 2022 Dec 30;24(1):676. doi: 10.3390/ijms24010676 (PMC9820757; doi:10.3390/ijms24010676)
Supplement: Supplementary file 1 [file ijms-24-00676-s001.zip]

Archive with 1 entries (1 files):
- ijms-2027637-supplementary.pdf
